# Supplementary material for: Allograft Prosthetic Composite (APC) for Proximal Humeral Bone Deficiency in Revision Reverse Shoulder Arthroplasty: A Technical Note and Systematic Review
Source: J Clin Med. 2024 Oct 21;13(20):6290. doi: 10.3390/jcm13206290 (PMC11508849; doi:10.3390/jcm13206290)
Supplement: Supplementary file 1 [file jcm-13-06290-s001.zip]

Archive with 1 entries (1 files):
- jcm-3098102-supplementary.pdf
